# Supplementary material for: Genetic Variation and Genome-Enabled Prediction of White Lupin Frost Resistance in Different Reference Populations
Source: Int J Mol Sci. 2025 Oct 21;26(20):10224. doi: 10.3390/ijms262010224 (PMC12563025; doi:10.3390/ijms262010224)
Supplement: Supplementary file 1 [file ijms-26-10224-s001.zip]

Archive with 1 entries (1 files):
- ijms-3912098-supplementary.pdf
